# Supplementary material for: An Exploratory Study of the Enzymatic Hydroxycinnamoylation of Sucrose and Its Derivatives
Source: Molecules. 2024 Aug 28;29(17):4067. doi: 10.3390/molecules29174067 (PMC11397724; doi:10.3390/molecules29174067)
Supplement: Supplementary file 1 [file molecules-29-04067-s001.zip]

Archive with 1 entries (1 files):
- molecules-3172798-supplementary.pdf
